# Supplementary material for: Perturbation of Autophagy by a Beclin 1-Targeting Stapled Peptide Induces Mitochondria Stress and Inhibits Proliferation of Pancreatic Cancer Cells
Source: Cancers (Basel). 2023 Feb 2;15(3):953. doi: 10.3390/cancers15030953 (PMC9913477; doi:10.3390/cancers15030953)
Supplement: Supplementary file 1 [file cancers-15-00953-s001.zip]

Archive with 1 entries (1 files):
- cancers-2166019-Supplementary.pdf
